# Supplementary material for: CREB-B acts as a key mediator of NPF/NO pathway involved in phase-related locomotor plasticity in locusts
Source: PLoS Genet. 2019 May 31;15(5):e1008176. doi: 10.1371/journal.pgen.1008176 (PMC6561586; doi:10.1371/journal.pgen.1008176)
Supplement: S1 Table — (XLSX) [file pgen.1008176.s016.xlsx]

## Sheet: Sheet1
Table S1.
Site	Context	Score	Kinase	Confidence
				(>0.5)
110 S	SRRPSYRKI	0.867	PKC	Yes
110 S	SRRPSYRKI	0.742	PKA	Yes
110 S	SRRPSYRKI	0.689	RSK	Yes
110 S	SRRPSYRKI	0.486	GSK3	͞
110 S	SRRPSYRKI	0.452	CaMK-II	͞
110 S	SRRPSYRKI	0.41	PKG	͞
110 S	SRRPSYRKI	0.399	Cdc2	͞
110 S	SRRPSYRKI	0.385	DNAPK	͞
110 S	SRRPSYRKI	0.363	CKI	͞
110 S	SRRPSYRKI	0.275	ATM	͞
110 S	SRRPSYRKI	0.273	p38MAPK	͞
110 S	SRRPSYRKI	0.255	Cdk5	͞
110 S	SRRPSYRKI	0.189	PKB	͞
110 S	SRRPSYRKI	0.185	CKII	͞
