# Supplementary material for: CREB-B acts as a key mediator of NPF/NO pathway involved in phase-related locomotor plasticity in locusts
Source: PLoS Genet. 2019 May 31;15(5):e1008176. doi: 10.1371/journal.pgen.1008176 (PMC6561586; doi:10.1371/journal.pgen.1008176)
Supplement: S2 Table — Red font indicates T7 promoter sequence. (XLSX) [file pgen.1008176.s017.xlsx]

## Sheet: Sheet1
Table S2
Gene name	Forward primer	Reverse primer
	(5’-3’)	(5’-3’)
CREB-A qPCR	ACTCATCAGCAACCAGCC	ATTGGGTATCCTTCAGCC
CREB-A RNAi	TAATACGACTCACTATAGG	TAATACGACTCACTATAGG
	CACCATAACGAGTGAACAGG	TCAGGACACTCTGTTGGC
CREB-B qPCR	TTCCAGTTGTAACCCAGG	CTCTGTTCTCCAGGCATT
CREB-B RNAi	TAATACGACTCACTATAGG	TAATACGACTCACTATAGG
	CTATGGATGGAATGGTGGAC	CCCTGGGTTACAACTGGA
CREB3 qPCR	GACCACGACTACGAACCT	AGAACAGTCCTTGTGCCG
CREB3 RNAi	TAATACGACTCACTATAGG	TAATACGACTCACTATAGG
	GAACATACTACACCTCCACC	ATAGGCGTTTCTCCTCAGC
CREB-A ove	TATCGGTACCGCCATGGAAACATATCCAGGAG	TATCGAATTCCTACTTATCGTCGTCATCCTTGTAATCCTTCATAGAGCTCCT
CREB-B ove	TATCGGTACCGCCATGGATGGAATGGTGGAC	TATCCTCGAGTCACTTATCGTCGTCATCCTTGTAATCCTCAGTTTTTTGTTGG
CREB3 ove	TATCGGTACCGCCATGGCAATGTCATTACCATCAGAC	TATCCTCGAGTTACTTATCGTCGTCATCCTTGTAATCCTGTTCCTGGGGAAC
NOS qPCR	CGAGACATTCTGCCTTGA	ACGGCTGGCATCATTTCC
NOS RNAi	TAATACGACTCACTATAGG	TAATACGACTCACTATAGG
	GAAGACTGGAGGCATTG	CGTGAAAGGGCAAGGA
Pkac1 qPCR	CCAGAGTATTTAGCACCAG	GTAACCTGCTGCCATCTC
Pkac1 RNAi	TAATACGACTCACTATAGG	TAATACGACTCACTATAGG
	GCTCCTTCGGCAGAGTTAT	TTTCTGGCTTCAAATCACG
NPF2 qPCR	CGGCAACAAGCTGGAGG	CAGAACTTGTCAGCGCTC
NPF2 RNAi	TAATACGACTCACTATAGG	TAATACGACTCACTATAGG
	GCTGTCTGCGCCGGACGTG	GAACCTGGGCCGGCCGAG
Pkar1 qPCR	ACCGAAAGACTACAAGACA	CTGGGAACATAGCATCAAA
Pkar1 RNAi	TAATACGACTCACTATAGG	TAATACGACTCACTATAGG
	GCAAGCGAAAGATGTATGA	AAATCTGGCACGGTCTAAT
AKT qPCR	GGCTACCTTTCTACAATCG	TCTCCTTGGCATCCTCTG
AKT RNAi	TAATACGACTCACTATAGG	TAATACGACTCACTATAGG
	GCCGAGAAAAGGCTACTG	AGAAGGTCTTTGTGGTCC
CamK2 qPCR	GATAAGGATTCTGTGCCCA	TCAAATGCTGTTAGATGTG
CamK2 RNAi	TAATACGACTCACTATAGG	TAATACGACTCACTATAGG
	CAGGGACTTGAAGGTAGA	GCTGTTAGATGTGGGTCA
CamK4 qPCR	AGCATCCAAACATCGTCC	AGGTCTGACGCATCTTTC
CamK4 RNAi	TAATACGACTCACTATAGG	TAATACGACTCACTATAGG
	CTGGCTCAGAAACCCTATG	GCTGCTCTGATACAGTTCC
PKC qPCR	GTGGAGACGGTTCCTAATC	CTGTCTGTATCAGGTATG
PKC RNAi	TAATACGACTCACTATAGG	TAATACGACTCACTATAGG
	TTCGGGCGACACAAACAC	AGGAACCGTCTCCACACAG
S6K qPCR	TTGTGGACTTCGGGTTCG	CTTTCCCAGACAGCATTG
S6K RNAi	TAATACGACTCACTATAGG	TAATACGACTCACTATAGG
	CTGGGAATCATCTACCGTG	AGCAGGTGAGTCAGTTGGT
RP49	CGTAAACCGAAGGGAATTGA	GAAGAAACTGCATGGGCAAT
