# Supplementary material for: CREB-B acts as a key mediator of NPF/NO pathway involved in phase-related locomotor plasticity in locusts
Source: PLoS Genet. 2019 May 31;15(5):e1008176. doi: 10.1371/journal.pgen.1008176 (PMC6561586; doi:10.1371/journal.pgen.1008176)
Supplement: S3 Table — (XLSX) [file pgen.1008176.s018.xlsx]

## Sheet: Sheet1
Raw dada for Fig S1
Fig S1	nc	pc	-100	-110	-120	-130	-140	-150	-370	-800	-1560
	0.72	1800	1.4	3.2	2.1	9.4	18.3	11	9.8	8.3	9.7
	1	1600	0.86	4	2.4	8.8	16	11	8.1	8.4	8.9
	2.4	1300	1.2	3.5	3.7	8.9	19.6	10.5	9	9	10.4
	1.1	1900	0.88	3.8	1.8	8.5	16.1	10.2	9.7	9	9.8
Mean	1.305	1650	1.085	3.625	2.5	8.9	17.5	10.68	9.15	8.675	9.7
Std. Deviation	0.7475	264.6	0.2615	0.35	0.8367	0.3742	1.757	0.3948	0.7853	0.3775	0.6164
Std. Error	0.3738	132.3	0.1307	0.175	0.4183	0.1871	0.8784	0.1974	0.3926	0.1887	0.3082
Lower 95% CI	0.1155	1229	0.6689	3.068	1.169	8.305	14.7	10.05	7.9	8.074	8.719
Upper 95% CI	2.494	2071	1.501	4.182	3.831	9.495	20.3	11.3	10.4	9.276	10.68
Raw dada for Fig 1C
Fig 1C.
	-1560					-800					-370					-110
	Control	CREB-A	CREB-B	CREB3		Control	CREB-A	CREB-B	CREB3		Control	CREB-A	CREB-B	CREB3		Control	CREB-A	CREB-B	CREB3
	9.5	25	17	8.5		8.3	31.5	19.7	6.6		9.39	43.85	28.45	16.43		3.2	13.2	8.3	7
	8.6	23	14	7.8		6.4	33.6	19.4	7.3		8.25	42.76	28.91	23.72		3.8	13.2	9.4	6.7
	7.9	22	15	7.7		7.5	30.7	9.9	6.3		9.43	42.02	30.48	23.54		3.9	12.8	8	7.3
	8.7	23	15	8		7.6	29.1	10.4	19.4		9.72	40.25	28.42	23.26		3.8	13	8.4	7.2
Mean	8.675	23.25	15.25	8	Mean	7.45	31.2	14.85	9.9	Mean	9.2	42.2	29.05	21.73	Mean	3.675	13.05	8.525	7.05
Std. Deviation	0.6551	1.258	1.258	0.3559	Std. Deviation	0.7853	1.829	5.432	6.347	Std. Deviation	0.6164	1.547	0.995	3.554	Std. Deviation	0.3202	0.1915	0.6076	0.2646
Std. Error	0.3276	0.6292	0.6292	0.178	Std. Error	0.3926	0.9147	2.716	3.174	Std. Error	0.3082	0.7735	0.4975	1.777	Std. Error	0.1601	0.09574	0.3038	0.1323
Lower 95% CI	7.633	21.25	13.25	7.434	Lower 95% CI	6.2	28.29	6.206	-0.1998	Lower 95% CI	8.219	39.74	27.47	16.07	Lower 95% CI	3.166	12.75	7.558	6.629
Upper 95% CI	9.717	25.25	17.25	8.566	Upper 95% CI	8.7	34.11	23.49	20	Upper 95% CI	10.18	44.66	30.63	27.38	Upper 95% CI	4.184	13.35	9.492	7.471
