# Supplementary material for: CREB-B acts as a key mediator of NPF/NO pathway involved in phase-related locomotor plasticity in locusts
Source: PLoS Genet. 2019 May 31;15(5):e1008176. doi: 10.1371/journal.pgen.1008176 (PMC6561586; doi:10.1371/journal.pgen.1008176)
Supplement: S4 Table — (XLSX) [file pgen.1008176.s019.xlsx]

## Sheet: Raw data for main figures
Fig 1
Fig 1C
-1560					-800					-370					-110
Control	CREB-A	CREB-B	CREB3		Control	CREB-A	CREB-B	CREB3		Control	CREB-A	CREB-B	CREB3		Control	CREB-A	CREB-B	CREB3
9.5	25	17	8.5		8.3	31.5	19.7	6.6		9.39	43.85	28.45	16.43		3.2	13.2	8.3	7
8.6	23	14	7.8		6.4	33.6	19.4	7.3		8.25	42.76	28.91	23.72		3.8	13.2	9.4	6.7
7.9	22	15	7.7		7.5	30.7	9.9	6.3		9.43	42.02	30.48	23.54		3.9	12.8	8	7.3
8.7	23	15	8		7.6	29.1	10.4	19.4		9.72	40.25	28.42	23.26		3.8	13	8.4	7.2
Fig 2
Fig 2A
dsGFP	dsCREB-A		dsGFP	dsCREB-B		dsGFP	dsCREB3
0.0806642	0.0768438		0.0806642	0.0426318		0.0806642	0.0755197
0.102019	0.0726986		0.102019	0.050698		0.102019	0.0519854
0.0705536	0.0864537		0.0705536	0.048971		0.0705536	0.0632878
0.0596442	0.0641713		0.0596442	0.0447512		0.0596442	0.0779165
Fig 2B
S	dsGFP	dsCREB-A		S	dsGFP	dsCREB-B		S	dsGFP	dsCREB3
0.0438889	0.0940779	0.0647234		0.0439255	0.082932	0.0575117		0.0384733	0.0783195	0.101173
0.0421011	0.0727958	0.108623		0.0413253	0.102031	0.0658872		0.0412346	0.0829524	0.0588718
0.0448111	0.0896222	0.0712043		0.0392077	0.0846745	0.0480274		0.0486978	0.0846745	0.0980273
0.0344345	0.079532	0.0776606		0.038199	0.0642262	0.0511969		0.0480274	0.079184	0.0642262
Fig 4
Fig 4A		Fig 4B			Fig 4C		Fig 4D
TDM		TDMV			TDM		TDMV
G-dsGFP	G-dsCREB-B	G-dsGFP	G-dsCREB-B		S-dsGFP	S-dsCREB-B	S-dsGFP	S-dsCREB-B
222.02	42.42	7.8	0.2		114.19	88.3	3.21	2.2
182.09	61.6	9.6	0.7		200.81	45.13	6.85	0.5
289.05	53.9	15.5	0.4		120	63	6.36	0.45
246.41	36.45	3.6	0.1		189.05	35.07	6.3	0.1
150.09	32.01	5.7	0.2		121.35	47.9	3.64	0.9
233.23	65.01	20.48	1.4		135.93	31.95	5.9	0.2
48.53	57.14	0.4	0.3		108.92	20.47	3.03	0.1
216.66	86.14	8.5	0.8		166.1	81.45	4.35	1.85
269.83	51.18	6.3	0.2		123.25	39.61	2.96	0.75
266.79	39.1	0.2	1.6		134.63	83.47	5.4	2.78
171.42	31.52	11.5	2.5		83.14	66.68	2.6	1.9
161.69	26.42	9.2	0.6		156.65	44.36	4.5	0.8
119.02	28.43	4.6	0.5		112.87	76.44	1.97	3.4
145.14	60.96	1.2	5.6		108.02	38.27	4.2	1.52
193.13	42.37	7.4	6.4		123.85	62.79	2.76	1.6
248.64	37.82	0.4	4.9
124.82	48.9	2.8	1.5
	51.91		0.8
	44.78		0.7
	30.31		3.3
	100.04		4.4
	65.18		0.8
	90.32		0.8
	59.23		0.4
Fig 4E			Fig 4F					Fig 4G
G	S		0 h	1 h	4 h	16 h		0 h	1 h	4 h	16 h
0.518166	0.433674		0.518166	0.480459	0.435166	0.576081		0.433674	0.460982	0.584888	0.366021
0.411246	0.519854		0.411246	0.513834	0.531338	0.453154		0.519854	0.417544	0.50698	0.510506
0.502805	0.527598		0.502805	0.524157	0.375809	0.454912		0.527598	0.432269	0.466516	0.48971
0.426317	0.531338		0.426317	0.50698	0.48971	0.447513		0.531338	0.453154	0.662079	0.580889
Fig 4H			Fig 4I					Fig 4J
G	S		0 h	1 h	4 h	16 h		0 h	1 h	4 h	16 h
1.216	0.436		0.369	0.214	0.473	0.628		0.755	0.642	0.323	0.382
1.157	0.521		0.207	0.269	0.403	0.402		1.026	0.878	0.593	0.598
0.922	0.372		0.2588	0.325	0.572	0.583		1.231	1.039	0.394	0.426
Fig 5
Fig 5A			Fig 5B			Fig 5C			Fig 5D
H2O	NPF1a		H2O	NPF2		dsGFP	dsNPF1a		dsGFP	dsNPF2
1.058	0.952		1.354	0.453		0.286	0.3322		0.326	1.241
0.882	0.8943		1.114	0.385		0.325	0.298		0.572	0.974
0.924	0.917		0.984	0.227		0.305	0.311		0.432	1.116
Fig 5E			Fig 5F					Fig 5G				Fig 5H
dsGFP	dsNPF2	dsNPF2+dsCREB-B		dsGFP	dsNPF2	dsNPF2+dsCREB-B		dsGFP	dsNPF2	dsNPF2+dsCREB-B		dsGFP	dsNPF2	dsNPF2+dsCREB-B
34.18	181.6	55.99		3.81552	6.83	2.2		0.542	1.326	0.329		0.0371627	0.057205	0.02625
25.67	73.47	64.05		2.84	4.28	1.5		0.387	1.021	0.186		0.0441942	0.0793418	0.053715
38.7	136.75	80.46		2.24	3.74	0.45		0.628	0.728	0.381		0.041592	0.0634057	0.04724
22.92	112.4	79.93		0.29	8.47	2.1						0.05218	0.07632	0.034
48	91.43	38.46		1.49	2.64	2.9
55.39	90.56	70.98		2.47	5.41	3.2
53.13	96.96	74.01		1.58	1.86	1.1
29.43	84.19	41.3		2.041	1.8	1.85
38.28	77.29	53.4		2.414	0.6	5.75
28.02	65.19	59.25		2.17	4.75	2.78
138.6	78.75	48.91		3.576	6.47	1.9
62.44	51.91	17.09		2.45	7.63	4.8
127.59	67.54	80.03		1.81	4.6	3.4
37.54	61.72	96.92		2.7	3.69	1.52
42.86	81.56	73.82		1.11	4.2	6.6
36.68	45.96	25.49		2.8	5.21	1.6
35.52	149.61	55.59		1.78	1.2	2.6
53.86	68.35	76.4		1.02	3.79	4.5
51.74	101.34	68.41		0.28	2.85	1.97
27.8	267.08	78.32		2.97	3.88	4.2
68.14		117.82		4.93		2.76
69.01		112.47		2.64		1.9
50.19		79.01		1.22		2.62
		39.58		2.33		1
		30.33				3.63
		18.19				1.843
		77.63				0.72
Fig 6
Fig 6A			Fig 6B				Fig 6E			Fig 6F
dsGFP	dspkac1		dsGFP	dspkac1			dsGFP	dspkar1		dsGFP	dspkar1
0.887656	0.0204475		0.14824	0.0658519			0.887656	0.0204475		0.0418075	0.109143
1.05561	0.0243164		0.124439	0.0407797			1.05561	0.0243164		0.0709285	0.141404
0.772749	0.031864		0.142007	0.0522853			0.772749	0.031864		0.061185	0.10186
0.835822	0.028365		0.129778	0.0768372			0.835822	0.028365		0.0573387	0.109092
Fig 6C			Fig 6D				Fig 6G			Fig 6H
dsGFP	dspkac1		dsGFP	dspkac1			dsGFP	dspkar1		dsGFP	dspkar1
0.825	0.276		0.110724	0.0597481			0.432611	0.88153		0.0319066	0.0591286
0.982	0.543		0.132589	0.0439256			0.6873	1.10612		0.0266448	0.0625
0.785	0.563		0.088416	0.0511432			0.4218	0.96847		0.0366511	0.060371
			0.120642	0.058154						0.0314674	0.0717936
Fig 7
Fig 7A				Fig 7C						Fig 7D
control	NPF2			H2O	NPF2	NPF2+PKA agonist				H2O	NPF2	NPF2+PKA agonist
0.138516	0.0881861			0.885	0.204	0.477				0.112656	0.0569342	0.115823
0.148762	0.0769183			1.221	0.113	0.669				0.101532	0.0437198	0.075363
0.161753	0.0717494			0.762	0.097	0.984				0.151532	0.038073	0.0994421
0.140768	0.0606368									0.130308	0.0555527	0.107321
Fig 7B				Fig 7E						Fig 7F
dsGFP	dsNPF2			dsGFP	dsNPF2	dsNPF2+PKA inhibitor				dsGFP	dsNPF2	dsNPF2+PKA inhibitor
0.0439447	0.0607482			0.347	0.975	0.204				0.0450625	0.133793	0.0346277
0.0347641	0.0588736			0.469	0.641	0.363				0.0406126	0.127456	0.048971
0.0318452	0.0648019			0.554	1.032	0.487				0.0406126	0.0933033	0.0392292
0.038521	0.054947									0.0521233	0.11019	0.0222211
