# Supplementary material for: CREB-B acts as a key mediator of NPF/NO pathway involved in phase-related locomotor plasticity in locusts
Source: PLoS Genet. 2019 May 31;15(5):e1008176. doi: 10.1371/journal.pgen.1008176 (PMC6561586; doi:10.1371/journal.pgen.1008176)
Supplement: S5 Table — (XLSX) [file pgen.1008176.s020.xlsx]

## Sheet: Sheet1
Fig S1	nc	pc	-100	-110	-120	-130	-140	-150	-370	-800	-1560
	0.72	1800	1.4	3.2	2.1	9.4	18.3	11	9.8	8.3	9.7
	1	1600	0.86	4	2.4	8.8	16	11	8.1	8.4	8.9
	2.4	1300	1.2	3.5	3.7	8.9	19.6	10.5	9	9	10.4
	1.1	1900	0.88	3.8	1.8	8.5	16.1	10.2	9.7	9	9.8
Fig S5
CREB-A					CREB-B					CREB-3
dsGFP	dsCREB-A	dsCREB-B	dsCREB3		dsGFP	dsCREB-A	dsCREB-B	dsCREB3		dsGFP	dsCREB-A	dsCREB-B	dsCREB3
0.103665	0.0303955	0.0769465	0.0551689		0.517632	0.50698	0.358489	0.493116		5.02805	2.96905	2.31338	0.327598
0.0859714	0.0379436	0.0544094	0.0587202		0.517632	0.510506	0.366021	0.757858		5.24157	5.35171	4.53154	0.432269
0.0862676	0.0217169	0.0614247	0.0622821		0.619854	0.543367	0.109576	0.570382		3.75809	4.11246	2.62079	0.162668
0.0715434	0.0191696	0.0893098	0.0810504		0.417544	0.360982	0.106579	0.482968		2.54912	3.13834	2.80889	0.309927
Fig S9						Fig S12				Fig S13
TDM			TDMV
dsGFP	dsCREB-B		dsGFP	dsCREB-B		H2O	NPF1a-FL			dsGFP	dNPF2	dsNPF2+dsCREB-B
71.57	45.5		0.2	0.6		1.27522	1.28511			0.83771	0.7856	0.38289
46.26	45.91		1.8	1.2		1.10444	1.02249			0.758024	0.574132	0.0276142
73.94	46.79		0.6	1		1.41727	1.15828			0.627398	0.6433	0.029221
39.1	74.46		1.6	1.2						0.5953	0.6585	0.2246
53.64	63.88		0.4	0.8
57.11	40.79		0.8	0.4
58.28	77.84		2.6	1.4
81.1	80.81		1.2	3.8
45	54.54		1.4	0.6
54.05	100.35		0.4	2
60.82	59.32		1.8	3.6
48.62	58.82		0.8	1
56.6	67.4		1.2	0.8
78.44	64.8		1.6	3.2
69.8	85.6		0.6	0.4
Fig S14
Fig S14A
AKT			CAMK4			CAMK2			PKC			S6K
dsGFP	dsAKT		dsGFP	dsCAMK4		dsGFP	dsCAMK2		dsGFP	dsPKC		dsGFP	dsS6K
0.00196671	0.000220032		0.0591286	0.00410046		0.127627	0.00831539		0.293209	0.0314674		0.0303955	0.0115978
0.00163103	0.000199683		0.0514744	0.00229069		0.115823	0.0111254		0.275476	0.0277763		0.0301855	0.0164018
0.00150085	0.000335826		0.0438889	0.00359448		0.157127	0.0130483		0.316439	0.032352		0.0285572	0.0108964
Fig S14B
dsGFP	dsAKT		dsGFP	dsCAMK4		dsGFP	dsCAMK2		dsGFP	dsPKC		dsGFP	dsS6K
0.547	0.3784		0.8723	0.689644		0.5087	0.7392		0.5087	0.6736		0.5087	0.5978
1.3051	1.40182		1.051	0.30182		0.7763	0.539		0.7763	0.7633		0.7763	0.4182
0.723	0.89644		0.5547	0.9784		0.6492	1.2825		0.6492	0.5203		0.6492	0.4644
Fig S14C
dsGFP	dsAKT		dsGFP	dsCAMK4		dsGFP	dsCAMK2		dsGFP	dsPKC		dsGFP	dsS6K
0.0480273	0.0483614		0.0374212	0.02836		0.0248605	0.0356489		0.0341967	0.0289559		0.0435857	0.0306069
0.03983	0.0374212		0.0504151	0.020193		0.0334929	0.0238478		0.036906	0.0366511		0.0316862	0.03125
0.0291573	0.0579118		0.036906	0.0451228		0.0344345	0.0379436		0.0356489	0.0354026		0.0395549	0.0361465
